# Supplementary material for: NWE: Node-weighted expansion for protein complex prediction using random walk distances
Source: Proteome Sci. 2011 Oct 14;9(Suppl 1):S14. doi: 10.1186/1477-5956-9-S1-S14 (PMC3289075; doi:10.1186/1477-5956-9-S1-S14)
Supplement: Additional file 1 — NWE output This file contains the output of NWE with the parameter set determined in the parameter optimization. Each line corresponds to a predicted cluster of proteins, whose statistical significance is attached at the end. [file 1477-5956-9-S1-S14-S1.txt]

YGL145W	YGL098W	YLR440C	YNL258C	YDR498C	YOR075W	# 0.89715
YKL010C	YKL034W	YBR082C	YDL008W	# 0.93768
YBR171W	YLR292C	YPL094C	YOR254C	# 0.87746
YGR264C	YJR154W	YGL105W	YGL245W	# 0.94912
YBR190W	YDR043C	YIL124W	YOR016C	YIL051C	YKR015C	YDL196W	# 0.94869
YNL188W	YDR159W	YOL072W	YOR257W	# 0.94092
YJL202C	YFR015C	YNL259C	YDR270W	# 0.93591
YPR009W	YDR440W	YBR009C	YBR010W	# 0.9686
YCR049C	YCL034W	YBL007C	YOR094W	# 0.91632
YAL014C	YOR036W	YKL196C	YMR197C	# 0.95044
YJL014W	YOR281C	YDL143W	YJL111W	YDR188W	YNL212W	YIL142W	# 0.94674
YDR162C	YJL128C	YDL006W	YNR031C	# 0.93822
YNL284C-B	YDR054C	YLL012W	YEL016C	# 0.9228
YHR184W	YOR373W	YOL091W	YDL239C	# 0.92754
YKR038C	YGR262C	YML036W	YJL184W	# 0.91584
YNL074C	YGR168C	YIL158W	YPL033C	# 0.92783
YNL312W	YER104W	YJL173C	YAR007C	# 0.94132
YML071C	YGL005C	YPR105C	YGL223C	YNL041C	YNL051W	YGR120C	YER157W	# 0.88973
YOR212W	YJR086W	YGR115C	YGR272C	# 0.90036
YGR016W	YHR009C	YDL025C	YAL049C	# 0.93783
YCR048W	YLR219W	YPL012W	YLR427W	# 0.96526
YPR025C	YDL108W	YDR460W	YER171W	# 0.94384
YFL003C	YGL249W	YDL154W	YLR394W	# 0.93574
YOR081C	YDL121C	YNL082W	YMR305C	# 0.91479
YGL042C	YJR030C	YJL158C	YLR226W	# 0.9315
YPL016W	YHL025W	YNR023W	YOR290C	YBR289W	YJL176C	YDR073W	# 0.94038
YPL116W	YOR083W	YLR182W	YER111C	# 0.9305
YDR363W-A	YPR108W	YER097W	YJR057W	# 0.9565
YGL234W	YDR210W-B	YOR386W	YOR298W	# 0.94398
YNL103W	YPL038W	YDR253C	YIL046W	# 0.91643
YLR357W	YMR091C	YIL126W	YCR052W	YGR275W	YLR321C	YML127W	YKR008W	YCR020W-B	YLR033W	YFR037C	YGR056W	YPR034W	YMR033W	YDR303C	# 0.94043
YML014W	YOL124C	YNR046W	YDR140W	# 0.89806
YDR430C	YBR208C	YBR044C	YNL071W	YBR221C	YFL018C	YGR193C	YER178W	# 0.9601
YOR065W	YKR066C	YJR048W	YGR101W	# 0.89969
YNL250W	YDR369C	YMR224C	YBR063C	# 0.92922
YMR020W	YPR058W	YLL002W	YNL246W	# 0.89154
YGL011C	YGR253C	YML092C	YGR135W	YOR157C	YBL041W	YOR362C	YER012W	YOL038W	YER094C	YMR314W	YFR050C	YJL001W	YPR103W	# 0.93331
Q0050	YHL013C	YBR046C	YER142C	# 0.91308
YKL085W	YPL245W	YNL285W	YNR001C	YCR005C	# 0.93872
YPL001W	YLL022C	YBR009C	YEL056W	# 0.92677
YMR159C	YPL149W	YBR217W	YLR031W	# 0.8971
YHR089C	YNL124W	YDL014W	YLR175W	YDL208W	YHR072W-A	# 0.94808
YGR082W	YNL070W	YMR203W	YNL131W	YPR133W-A	# 0.92475
YLL001W	YBR179C	YIL065C	YJL112W	# 0.90723
YDR472W	YDR108W	YBR254C	YKR068C	YMR218C	YOR115C	YDR407C	# 0.89992
YGL206C	YNL243W	YGR167W	YHR161C	YGR241C	# 0.95106
YDR173C	YML099C	YCR097W	YMR042W	YMR043W	YCR039C	# 0.9113
YDR468C	YDR323C	YOR036W	YGL095C	# 0.95227
YIL125W	YDR148C	YFR049W	YFL018C	# 0.92597
YBL068W	YER099C	YKL181W	YHR030C	YHL011C	YOL061W	# 0.94035
YIL076W	YFR051C	YPL010W	YDR238C	YGL137W	YDL145C	# 0.9474
YIL072W	YLR263W	YGL175C	YOR351C	# 0.89505
YDR298C	YLR146C	YPR069C	YKL016C	# 0.9498
YER137C	YMR025W	YAL058C-A	YNL245C	# 0.89048
YEL027W	YPL234C	YHR026W	YGR105W	# 0.87981
YAR069C	YPL215W	YGR174C	YCL058C	# 0.88408
YDL106C	YFR034C	YKR106W	YBR093C	# 0.95783
YPL120W	YBR128C	YBR097W	YLR240W	YLR360W	# 0.84006
YOR028C	YJR052W	YBR114W	YPL046C	# 0.94526
YLR235C	YPL023C	YML082W	YFR055W	YGL125W	# 0.91858
YDR097C	YOL090W	YMR167W	YNL082W	# 0.94636
YDL077C	YDR080W	YPL045W	YLR148W	YMR231W	YLR396C	# 0.90939
YHL022C	YOR264W	YCR086W	YDR439W	# 0.94227
YKL072W	YJL082W	YLR014C	YJR119C	# 0.93998
YLR159W	YOR342C	YPL280W	YDR425W	# 0.89633
YDR142C	YIL160C	YHR160C	YGR239C	# 0.8645
YLR280C	YLL053C	YMR166C	YGR075C	# 0.92881
YHR170W	YLR075W	YGL099W	YEL054C	# 0.97178
YOR103C	YGL022W	YOR085W	YML019W	YMR149W	YJL002C	YDL232W	YEL002C	# 0.89665
YHR083W	YMR060C	YNL092W	YNL026W	# 0.89756
YDR490C	YGR086C	YOL100W	YPL004C	# 0.91836
YPR007C	YFL008W	YJR124C	YPL141C	# 0.93118
YOR139C	YBR012C	YPL221W	YLR327C	# 0.86127
YNL330C	YPL139C	YOR345C	YEL063C	# 0.93054
YBR017C	YOL123W	YKL212W	YGL122C	# 0.96978
YKR037C	YDR016C	YKR083C	YGR113W	YKL052C	YBR233W-A	YGL061C	YDR320C-A	YDR201W	YKL138C-A	# 0.90078
YJL206C	YPL208W	YER117W	YDR361C	# 0.94212
YGL071W	YIR018W	YGR168C	YBR112C	# 0.94935
YJL136C	YAR014C	YER133W	YLR388W	# 0.97655
YGR128C	YDR398W	YDR324C	YHR196W	YPL126W	YMR093W	# 0.96387
YHR106W	YDR353W	YNL196C	YGR268C	YML047C	# 0.92607
YOL039W	YKR021W	YOL014W	YER125W	# 0.90248
YHR053C	YOR078W	YNL320W	YKR078W	# 0.93477
YLR141W	YMR270C	YOR295W	YBL025W	YHR095W	# 0.93395
YOR263C	YOL052C-A	YBR012W-B	YPL202C	YKL076C	# 0.92167
YML053C	YOL097C	YLR153C	YJR009C	# 0.94458
YDL102W	YNL102W	YJR006W	YJR043C	# 0.91968
YLR178C	YNL098C	YOL081W	YLR310C	# 0.96092
YNL216W	YLR442C	YDR227W	YDL042C	# 0.95763
YGR217W	YNL291C	YHR132C	YAR073W	# 0.95358
YMR092C	YNL138W	YLL050C	YFL039C	YJL005W	# 0.9538
Q0045	YGL187C	YDL067C	YNL052W	# 0.89151
YBR298C	YCR021C	YHL037C	YAR047C	YLR048W	# 0.914
YJL137C	YGL134W	YFR015C	YLR258W	# 0.94801
YOR361C	YPR041W	YMR146C	YDR429C	YMR309C	YBR079C	YLR192C	YNL244C	# 0.93805
YNL160W	YOR326W	YGL106W	YDR105C	# 0.95825
YGR228W	YOR245C	YOR097C	YGR058W	# 0.95866
YDR211W	YGR083C	YKR026C	YOR260W	YLR291C	# 0.92986
YIR010W	YJR112W	YPL233W	YAL034W-A	# 0.90398
YKL116C	YLR389C	YGR097W	YNL025C	# 0.95891
YPR181C	YIL109C	YGL051W	YAR033W	# 0.92865
YGL100W	YJR042W	YDL116W	YKL057C	YLR208W	YGL092W	# 0.92307
YLL021W	YIL113W	YOR231W	YHR030C	# 0.93916
YMR009W	YDR384C	YCL038C	YPL222W	# 0.93636
YLR201C	YJR153W	YHL041W	YDR236C	# 0.90779
YDR417C	YFL060C	YML110C	YOR333C	YNL009W	# 0.9117
YBR107C	YPL018W	YGR179C	YLR315W	YBR211C	YDR383C	YLR381W	YDR254W	YJR135C	YPR046W	YDR318W	# 0.92062
YDR078C	YMR190C	YIL132C	YLR234W	YLR376C	YHL006C	# 0.91166
YGR003W	YIL001W	YDL132W	YOL133W	# 0.94683
YPL138C	YBR258C	YDR469W	YBR175W	YHR119W	YAR003W	YLR015W	# 0.9008
YKR053C	YNL017C	YNL259C	YDR403W	# 0.90747
YNL157W	YNL161W	YLR131C	YJL075C	# 0.9263
YDR032C	YNL010W	YBR052C	YCR004C	# 0.8878
YOR379C	YDR215C	YIL039W	YDR453C	# 0.91756
YBL078C	YNR007C	YHR171W	YBR217W	YLL042C	# 0.8985
YOL034W	YLR007W	YDL105W	YLR383W	YEL019C	YDR288W	# 0.92157
YJL029C	YKR020W	YDR027C	YDR484W	# 0.88857
YOR181W	YPR159W	YBL007C	YFR042W	# 0.95969
YFR002W	YGL172W	YJL041W	YGR119C	# 0.90978
YER044C	YLR056W	YOL099C	YHL049C	# 0.90616
YLR314C	YHR107C	YDL225W	YNL166C	YJR076C	YCR002C	# 0.91942
YPR074C	YBR117C	YDR129C	YFL039C	# 0.95823
YMR196W	YBL017C	YHR146W	YPL154C	# 0.9485
YJR020W	YGL263W	YER060W-A	YGR050C	# 0.8976
YGL086W	YJL030W	YNL218W	YEL058W	# 0.92368
YLR022C	YHR159W	YKR044W	YBL041W	# 0.91619
YMR048W	YLR103C	YNL273W	YOL006C	# 0.94481
YOR213C	YMR127C	YJL115W	YDR181C	# 0.90364
YOR268C	YNL058C	YLR390W-A	YGL067W	# 0.89801
YNR004W	YOR258W	YPR051W	YCR020C-A	YBR232C	YEL053C	# 0.90934
YJR067C	YDR492W	YOL035C	YOR315W	# 0.87882
YLR204W	YMR299C	YHR023W	YGL106W	# 0.96369
YNL251C	YPL190C	YDL036C	YER087W	# 0.95887
YDR392W	YGL066W	YLR055C	YMR223W	YCL010C	YMR236W	YGL112C	YOL148C	YBR198C	YPL254W	YBR081C	YGR252W	YDR448W	YDR176W	YDR145W	YDR167W	# 0.94643
YML089C	YHR188C	YBR296C	YLR137W	# 0.90587
YPL091W	YGL156W	YKL103C	YOL082W	# 0.95991
YBR105C	YIL097W	YGL227W	YIL017C	YMR135C	YCL039W	# 0.89773
YLL037W	YPR080W	YBR252W	YAL003W	# 0.93585
YLR465C	YLR374C	YCL065W	YML035C	# 0.93739
YDR092W	YGL087C	YCR066W	YLR032W	# 0.92111
YDR106W	YPL174C	YHR129C	YMR294W	# 0.87383
YGR205W	YER089C	YBL056W	YDR071C	# 0.96257
YHR200W	YDR394W	YLR421C	YOR117W	YDR427W	YPR108W	YOR259C	YER021W	YHR027C	YGL004C	YDL097C	YDL007W	YGR232W	YFR052W	YIL075C	YKL145W	YOR261C	YGL048C	YFR010W	YFR004W	YDL147W	# 0.95234
YLR066W	YMR289W	YOR077W	YHR100C	# 0.92379
YMR295C	YDL123W	YDR348C	YLR040C	YDL114W	# 0.9269
YBL055C	YOR021C	YJL115W	YMR200W	# 0.93529
YGR078C	YLR200W	YML094W	YNL153C	# 0.89642
YLR281C	YML100W	YMR010W	YDR533C	# 0.92002
YER044C	YHR072W	YGR060W	YLR100W	# 0.93887
YNL282W	YBR257W	YNL221C	YAL033W	YBL018C	YHR062C	YDR478W	YGR030C	YBR167C	# 0.89618
YOL106W	YPR182W	YNL228W	YBR033W	# 0.94787
YJR049C	YEL041W	YLR215C	YHR115C	# 0.91883
YDR413C	YGR289C	YGR151C	YOL135C	# 0.91744
YGL065C	YNL048W	YBR110W	YOR239W	# 0.90612
YHR166C	YFR036W	YBL084C	YLR127C	YKL022C	YGL240W	# 0.92323
YDR205W	YNR039C	YJL159W	YJL214W	# 0.90637
YPR037C	YPR156C	YBR285W	YIL049W	# 0.90471
YJR066W	YHR186C	YNL006W	YKL203C	# 0.95296
YGR077C	YMR026C	YDR265W	YGL153W	YNL214W	YJL210W	YLR191W	YDR244W	# 0.89931
YKL042W	YDR356W	YPL124W	YNL225C	# 0.94666
YDR101C	YBR267W	YLR366W	YMR242C	# 0.96787
YGR069W	YAR035W	YAL039C	YBL027W	# 0.9336
YLR119W	YCL008C	YPL065W	YGR206W	# 0.87249
YGR229C	YGR185C	YHR030C	YOL066C	# 0.95875
YER152C	YJL138C	YJL107C	YGR162W	# 0.95584
YDL134C	YGR161C	YAL016W	YOR014W	YGL190C	YDL188C	YPL152W	# 0.94424
YML104C	YJL203W	YDL030W	YPR099C	# 0.94645
YJL099W	YMR237W	YLR330W	YOR299W	# 0.92306
YDR316W	YGR041W	YLR353W	YOR301W	# 0.94076
YHL022C	YHR157W	YGL213C	YLR329W	# 0.88657
YDR082W	YLR010C	YDL220C	YMR186W	# 0.92922
YPR123C	YPL034W	YOR131C	YGR017W	# 0.8894
YAL029C	YKL185W	YKL130C	YBR130C	# 0.94982
YKL149C	YGR093W	YDR172W	YGR072W	# 0.93749
YGL200C	YAR002C-A	YAL007C	YML012W	# 0.90634
YDL124W	YHR064C	YJL080C	YKL204W	YGR285C	# 0.98032
YOR087W	YDR110W	YHR152W	YDR203W	# 0.9316
YDR045C	YJL011C	YDL150W	YPR110C	YOR116C	YNR003C	YKL144C	YKR025W	YPR190C	YOR207C	YNL151C	# 0.94835
YMR158W	YPL013C	YGR084C	YJR113C	YNR037C	YNR036C	YDR347W	YPL118W	YDR175C	YBL090W	YKL003C	YJR101W	YNL137C	YGL129C	YIL093C	YGR215W	YBR146W	YDR036C	YNL081C	YDR041W	YGR165W	YKL155C	YER050C	YOR158W	YNL306W	YDR337W	YMR188C	YBR251W	YHL004W	# 0.94582
YDL110C	YKL015W	YGR057C	YLR208W	# 0.91931
YEL009C	YBR250W	YHR145C	YNL012W	# 0.94736
YGR042W	YNL091W	YNL164C	YKL075C	# 0.9082
YKL109W	YOR358W	YGL237C	YBL021C	# 0.90734
YKL191W	YDL118W	YBL071W-A	YIL103W	# 0.92977
YBL014C	YLR217W	YML043C	YJL025W	# 0.89459
YKL166C	YIL033C	YPL203W	YJL164C	# 0.92548
YNL203C	YMR297W	YLR178C	YER188W	# 0.94318
YNL020C	YCR088W	YIR006C	YIL095W	YBL007C	YNL243W	# 0.96293
YIL115C	YJL041W	YMR047C	YJL061W	# 0.92963
YBR037C	YER154W	Q0045	Q0250	Q0275	YBR024W	# 0.92248
YDR456W	YPL207W	YLR262C	YJL044C	# 0.92368
YLR301W	YDR509W	YBR256C	YML128C	# 0.89683
YKL190W	YLR433C	YML057W	YBR109C	# 0.93955
YBR137W	YOR164C	YOL111C	YOR007C	# 0.92544
YBR138C	YPL100W	YGR223C	YIL046W	# 0.94547
YDR220C	YJL065C	YJL064W	YNR029C	# 0.92766
YHR139C-A	YDR079W	YHL040C	YBR077C	YKL071W	YJL038C	YBR067C	# 0.93814
YLR035C	YMR206W	YMR167W	YBR213W	# 0.91893
YML088W	YDR328C	YDL227C	YDL132W	# 0.93908
YIL009W	YGL024W	YGR214W	YOL130W	# 0.9449
YLR095C	YFR013W	YBR245C	YLR379W	# 0.95722
YNR038W	YNL104C	YLR221C	YOL144W	YJR041C	YKL014C	YOR108W	# 0.96002
YER030W	YMR271C	YOR350C	YHL015W	# 0.92519
YGL233W	YER008C	YBR102C	YPR055W	YJL085W	YLR166C	YIL068C	YDR166C	# 0.90933
YML100W	YMR261C	YDR074W	YBR126C	# 0.93198
YDR191W	YLR077W	YPR118W	YDR346C	# 0.93424
YOL056W	YEL007W	YER034W	YPR134W	# 0.90614
YPL240C	YBR155W	YJR032W	YMR186W	YDR168W	YOR027W	# 0.95154
YBL035C	YIR008C	YNL102W	YKL045W	# 0.94606
YMR295C	YKL194C	YOL108C	YDL221W	# 0.9453
YPL199C	YNL199C	YPL075W	YMR306C-A	# 0.93312
YDL047W	YFR040W	YJL098W	YKR028W	# 0.96053
YCR009C	YMR192W	YPL249C	YDR388W	# 0.92428
YLR416C	YGL207W	YNL102W	YPR135W	# 0.97088
YDR195W	YPR107C	YKR002W	YDR301W	YJR093C	YAL043C	YER133W	YGR156W	YKL059C	YLR277C	YNL317W	YLR115W	# 0.93831
YEL045C	YER119C	YKL055C	YPL079W	# 0.90826
YAL056W	YOR371C	YER020W	YGL121C	# 0.89796
YBL030C	YDR283C	YFR009W	YGL195W	# 0.96801
YFL005W	YER136W	YPR017C	YFL038C	# 0.93991
YMR265C	YGR141W	YHR005C	YFL026W	# 0.9292
YGR292W	YBR013C	YDL104C	YLR054C	# 0.86443
YNL034W	YJR145C	YBR247C	YDL060W	# 0.96259
YAR020C	YBR222C	YDR455C	YOR108W	# 0.92011
YDL165W	YPR072W	YNR052C	YER068W	YIL038C	YAL021C	YCR093W	# 0.93117
YLR222C	YDR449C	YJL069C	YLR129W	YLR409C	YCR057C	# 0.96217
YML103C	YGL148W	YOL107W	YKR082W	# 0.94996
YNL297C	YDR141C	YBR164C	YIL048W	# 0.90951
YCR106W	YBL080C	YMR293C	YNL171C	# 0.90101
YOL009C	YAL010C	YOR147W	YHR194W	# 0.87056
YBR158W	YGR098C	YDR113C	YCR015C	# 0.94986
YOR018W	YGR102C	YER125W	YOL022C	# 0.95588
YDR061W	YHR151C	YCR086W	YNL193W	# 0.91443
YGR265W	YML082W	YOR149C	YJL112W	# 0.91229
YDR325W	YBL097W	YFR031C	YLR272C	YLR086W	# 0.89261
YJL154C	YJL053W	YOR069W	YOR132W	YHR012W	# 0.87236
YLR322W	YIL132C	YBL086C	YJR040W	# 0.90278
YHR048W	YNL010W	YNL195C	YLR443W	# 0.84534
YMR037C	YLR019W	YLL010C	YOR043W	# 0.8897
YIL071C	YDR179C	YMR025W	YDL216C	# 0.9225
YDR486C	YLR181C	YPR173C	YLR025W	# 0.92211
YNL056W	YNL032W	YNL099C	YHL029C	YCR095C	# 0.86827
YEL015W	YGR182C	YOL149W	YNL118C	# 0.95523
YBR069C	YPR165W	YOL109W	YDR389W	# 0.96165
YHR124W	YJL106W	YBR116C	YGR019W	# 0.9474
YBR135W	YBR160W	YIR031C	YMR199W	# 0.95122
YLR039C	YLR262C	YLR309C	YDR137W	# 0.92673
YER042W	YLR109W	YLR043C	YGR209C	# 0.91931
YFL052W	YGR148C	YKL085W	YLR304C	# 0.95968
YHR158C	YGR238C	YML064C	YAL024C	# 0.95415
YPL197C	YDR414C	YKL053W	YJR099W	# 0.91567
YDR488C	YBL064C	YDR424C	YOR172W	# 0.93941
YBR207W	YAL026C	YFL041W	YEL022W	# 0.94836
YGL115W	YER027C	YDR477W	YGL208W	# 0.91197
YNL021W	YPR179C	YDR295C	YJL110C	# 0.8861
YBR204C	YEL037C	YJL017W	YPL096W	# 0.93157
YDR489W	YJL072C	YDR013W	YOL146W	# 0.9039
YHR122W	YIL128W	YNL240C	YDR267C	# 0.92959
YPR162C	YHR118C	YLL004W	YBR060C	YML065W	YNL261W	# 0.91933
YOR321W	YDL093W	YDL095W	YAL023C	# 0.87122
YDL215C	YLR320W	YHR154W	YJL047C	# 0.93222
YOR047C	YKL038W	YDL138W	YDR277C	YDL194W	# 0.91225
YNR069C	YNR068C	YLL049W	YMR294W	# 0.88132
YOR294W	YKR081C	YGR085C	YPR102C	# 0.96547
YDL120W	YBR044C	YKL148C	YLL041C	# 0.93275
YOR123C	YLR418C	YBR279W	YOL145C	YGL244W	# 0.94249
YGR062C	YDL107W	YOR266W	YDL193W	# 0.8833
YNL315C	YBL099W	YJR121W	YJL180C	# 0.92362
YER140W	YMR104C	YOR154W	YKL203C	# 0.95641
YMR109W	YOR181W	YKL129C	YLR337C	# 0.95575
YMR129W	YFR002W	YJL057C	YMR153W	# 0.93265
YIL026C	YJL074C	YFL008W	YDL003W	# 0.92723
YLR124W	YBR068C	YLR206W	YGL038C	YER066W	YGL028C	YAL058W	YNR074C	YBR252W	YOL118C	YOL136C	# 0.94139
YPL121C	YDR146C	YDL127W	YER179W	# 0.94035
YDR503C	YER066C-A	YJR137C	YFR030W	# 0.93216
YJL068C	YGL192W	YDR243C	YOR125C	# 0.93162
YHR139C	YHR185C	YIL007C	YPL204W	# 0.94794
YNL307C	YPL088W	YOR226C	YAL038W	# 0.93173
YDR378C	YJL124C	YMR268C	YLR438C-A	YER146W	YNL147W	YJR022W	YBL026W	YER112W	# 0.94267
YNL018C	YJL150W	YMR147W	YIL023C	# 0.92109
YOR304W	YGL133W	YJL065C	YDR121W	# 0.92582
YDL014W	YEL026W	YOR310C	YLR197W	# 0.9819
YFR034C	YGR233C	YOL001W	YPL031C	# 0.93938
YDR247W	YBL066C	YDR071C	YBR125C	# 0.954
YML102W	YBR195C	YPR018W	YGL248W	# 0.93861
YJR005W	YBL037W	YJR058C	YOL062C	# 0.91534
YLR128W	YDL132W	YBL024W	YGR237C	# 0.95182
YAR002W	YLR335W	YOR098C	YLR347C	YNL189W	# 0.95762
YCL032W	YER118C	YJL128C	YLR362W	# 0.9514
YOL088C	YHR204W	YML130C	YCL043C	# 0.96141
YOL008W	YJR088C	YLR111W	YLR198C	# 0.87692
YGR040W	YDL159W	YDR103W	YLR362W	# 0.95081
YPL015C	YPR199C	YNL322C	YER144C	# 0.90314
YPR181C	YLR080W	YFL048C	YMR083W	# 0.95857
YBR171W	YDR521W	YPR002W	YCL057W	# 0.89957
YDR425W	YJL036W	YJL211C	YDL113C	# 0.90064
YLR326W	YER053C	YNL323W	YGL195W	# 0.97057
YLR384C	YGR200C	YMR312W	YPL101W	YHR187W	YPL086C	# 0.8975
YBL085W	YLR229C	YBR238C	YKR043C	# 0.93805
YJR068W	YBR087W	YOR144C	YOL094C	YER173W	YNL290W	YMR078C	# 0.92689
YBR056W	YOR384W	YLR011W	YFR007W	# 0.92842
YLR388W	YNL178W	YKR016W	YPL239W	# 0.92583
YIL061C	YBR119W	YLR298C	YKL012W	YHR086W	YDR235W	YDL087C	YDR240C	YML046W	YGR013W	# 0.95445
YJL031C	YCR065W	YPR176C	YCR041W	YOR370C	# 0.92051
YBR143C	YDR172W	YLR344W	YHR015W	# 0.96242
YGL201C	YIL150C	YLR274W	YBL023C	YLR103C	YEL032W	YBR202W	# 0.95173
YJL058C	YNL047C	YMR068W	YIL105C	# 0.92978
YOR250C	YGL044C	YMR061W	YDR228C	# 0.92425
YOL139C	YGL049C	YOR276W	YGR162W	# 0.95628
YGR243W	YGL003C	YGL089C	YJR024C	# 0.93463
YBR103W	YIL112W	YGL194C	YKR029C	YCR033W	# 0.90884
YJL190C	YMR131C	YGL123W	YOR063W	# 0.96228
YMR296C	YDR062W	YBR058C-A	YBR036C	# 0.8653
YER165W	YGR178C	YHR121W	YNL085W	# 0.96914
YOR122C	YNL271C	YLR319C	YIL159W	# 0.94987
YOR265W	YML085C	YER007W	YNL148C	YOR349W	# 0.93603
YER153C	YNR045W	YGR222W	YLR067C	# 0.89214
YBR280C	YNR019W	YOR381W	YBR139W	# 0.94166
YPR148C	YDL237W	YLR085C	YLR430W	# 0.93404
YOR066W	YLR297W	YGR003W	YDR524C	# 0.9351
YPL163C	YBL048W	YGR197C	YJL170C	YKR103W|YKR104W	YMR013W-A	YBR113W	YJL046W	# 0.9029
YOR008C	YLR332W	YNR034W-A	YIL174W	# 0.94807
YNL126W	YHR172W	YLR212C	YAL047C	# 0.89175
YMR208W	YOL128C	YML023C	YAR028W	# 0.89643
YMR117C	YOL069W	YIL144W	YER018C	# 0.89194
YHR108W	YJR125C	YPR029C	YDR153C	# 0.9328
YOR142W-A	YOL103W-B	YPR158W-A	YER159C-A	# 0.82259
YHR090C	YJR082C	YNL107W	YPR023C	YFL024C	YDR359C	YHR099W	YOR244W	YJL081C	YGR002C	YEL018W	YNL136W	# 0.94429
YJL104W	YLR008C	YJL143W	YNR017W	# 0.90614
YER083C	YKL062W	YBR014C	YDL100C	YGL020C	# 0.9128
YGL070C	YDL140C	YJL140W	YIL021W	YOR151C	YOL005C	YDR404C	# 0.94681
YOR265W	YNR075W	YOR095C	YLL012W	# 0.94449
YPR088C	YDL092W	YPL243W	YPL210C	YKL122C	YML105C	# 0.89819
YDL126C	YGR048W	YBR170C	YBL058W	# 0.92594
YBL101W-A	YMR148W	YMR294W-A	YOR318C	# 0.88903
YER052C	YIL161W	YNL023C	YNL135C	# 0.93788
YLR125W	YOR229W	YOR230W	YNL129W	# 0.95806
YPL007C	YAL001C	YBR123C	YGR047C	YOR110W	YDR362C	# 0.88573
YNL299W	YDL175C	YJL050W	YOL115W	# 0.93002
YKL028W	YGL207W	YKR062W	YNL277W	# 0.94963
YIR039C	YHR147C	YML025C	YCR003W	# 0.93196
YDR434W	YHR188C	YLR459W	YDR331W	# 0.91409
YPR020W	YML081C-A	YKL016C	YDR377W	# 0.91144
YPL194W	YLR288C	YOR368W	YIL139C	# 0.91404
YBR023C	YDR215C	YPL175W	YPL096C-A	# 0.92608
YHR078W	YPL159C	YHR088W	YCL056C	# 0.95159
YJR141W	YGL014W	YJR044C	YAL025C	# 0.93684
YML016C	YGL132W	YOR054C	YAL022C	# 0.91705
YHR105W	YBR205W	YOR034C	YGL212W	# 0.95456
YDR077W	YIR012W	YLR075W	YEL065W	YOR330C	# 0.92182
YPR122W	YKL011C	YLR293C	YCR038C	# 0.95737
YPL212C	YER028C	YCR013C	YAL042C-A	# 0.92743
YHL020C	YOL108C	YER120W	YDR123C	# 0.94415
YOR138C	YER125W	YGR268C	YOR124C	# 0.92069
YPL022W	YOL090W	YMR201C	YML095C	# 0.95619
YLL024C	YHR182W	YDR381C-A	YNL197C	# 0.93026
YBL101W-A	YER040W	YNL229C	YBL043W	# 0.96192
YPL037C	YDR252W	YHR193C	YGR134W	# 0.93999
YDL132W	YOR271C	YDR139C	YGR045C	# 0.91697
YHL003C	YMR298W	YKL008C	YOR153W	# 0.95004
YBR278W	YPR175W	YDR121W	YNL262W	# 0.93296
YDR380W	YDR038C	YJL020C	YOR382W	# 0.92036
YDL229W	YDL040C	YHR013C	YOR253W	# 0.93149
YDR349C	YKL051W	YLR305C	YLR099C	# 0.92932
YDR164C	YGR009C	YAL030W	YPL232W	YNR049C	YMR183C	# 0.93703
YKL061W	YNL086W	YGL079W	YEL005C	YLR408C	# 0.88283
YOR340C	YJR063W	YCR099C	YBL059W	# 0.94641
YGR249W	YPR183W	YOL119C	YCL068C	YKL083W	YNL324W	# 0.9382
YER044C-A	YMR133W	YHR086W	YJR021C	# 0.91811
YGL050W	YJR031C	YDL192W	YKR030W	# 0.95358
YPR180W	YDL064W	YDR510W	YDR390C	# 0.94936
YPL050C	YDR245W	YEL036C	YJR075W	YJL183W	# 0.90059
YNR012W	YJR097W	YDR020C	YHR128W	# 0.95121
YGR040W	YHR084W	YDR480W	YPL049C	# 0.93997
YJL010C	YPL128C	YGR071C	YHR109W	# 0.94959
YHR108W	YDL137W	YGL206C	YDR358W	# 0.94569
YHR085W	YGR245C	YNL182C	YHR197W	# 0.95767
YDR315C	YLR323C	YNR043W	YJR117W	# 0.95931
YFR016C	YLL021W	YOR010C	YER149C	# 0.96092
YJL208C	YMR099C	YKR079C	YKL222C	# 0.90366
YKL189W	YIL123W	YOR247W	YIL129C	YDR293C	YHR102W	YLR110C	YNL161W	YOR353C	YFL034C-B	YER033C	# 0.92933
YKR039W	YFR029W	YDR160W	YJL156C	# 0.85969
YPL192C	YHR158C	YDR501W	YLL043W	# 0.95701
YDR192C	YDL207W	YMR255W	YOR046C	# 0.93796
YFR048W	YPL019C	YDR050C	YKL065C	# 0.93897
YOR209C	YDR236C	YHL009W-A	YCL076W	# 0.90736
YLR324W	YHR150W	YDR479C	YBR168W	# 0.89236
YLR113W	YLR248W	YJL128C	YGL158W	YNL065W	# 0.94851
YML032C	YPL257W	YGL010W	YER073W	# 0.94292
YHR005C-A	YOR297C	YEL020W-A	YBR091C	YDL217C	# 0.86988
YLR340W	YER067W	YLR287C	YHR087W	YDR342C	# 0.9614
YOR141C	YLR052W	YDL002C	YNL059C	YGL150C	YDR190C	YNL215W	YFL013C	YJL081C	YPL235W	YER092W	# 0.94384
YMR105C	YKL127W	YJL131C	YHR142W	# 0.94302
YER044C	YGR175C	YBR212W	YML008C	# 0.97537
YBR030W	YLR244C	YJR134C	YBR186W	# 0.92177
YLR282C	YGL118C	YHL009C	YJR073C	YBL057C	# 0.91854
YHR045W	YLR194C	YOR128C	YCR064C	# 0.90617
YHL019C	YKL135C	YPL259C	YPR029C	YLR170C	# 0.91968
YGL220W	YDR098C	YLL029W	YER174C	# 0.91721
YPR070W	YER022W	YOL051W	YGR104C	YDL005C	YPL042C	YHR058C	YNR010W	YMR112C	YGL025C	YNL236W	YDR443C	YGL151W	YBR253W	YBR193C	YLR071C	YDR308C	YBL093C	YHR041C	YGL127C	YPR168W	YOL135C	YOR174W	# 0.94788
YPR196W	YLR402W	YPL175W	YKR049C	YBR212W	YNL013C	YDL218W	YIL175W	# 0.91614
YKL064W	YOR039W	YIL035C	YGL019W	YOR061W	# 0.95905
YJL059W	YKL023W	YDR382W	YBR006W	# 0.95239
YNL141W	YEL068C	YBR280C	YLR225C	# 0.93413
YJL166W	YBL045C	YPR191W	YDR529C	# 0.89243
YBR001C	YDR099W	YER177W	YDR001C	# 0.95505
YDL185W	YGR020C	YPR036W	YOR332W	YEL051W	YHR039C-A	# 0.93381
YLR423C	Q0075	YPL166W	YPR049C	# 0.93025
YPR195C	YEL063C	YPR050C	YOL007C	# 0.89725
YNL072W	YDR279W	YLR294C	YPL252C	YLR154C	# 0.94431
YLR433C	YAL028W	YOR324C	YDR040C	# 0.93867
YNL333W	YFL059W	YMR096W	YMR095C	# 0.86547
YLR229C	YAL041W	YGR152C	YBR200W	# 0.95386
YBL099W	Q0130	YPL078C	Q0085	# 0.93285
YLL039C	YEL037C	YDL190C	YMR276W	# 0.95365
YLR098C	YDL076C	YPL130W	YKL047W	# 0.93064
YHR004C	YMR165C	YDL116W	YAL009W	# 0.92511
YCL018W	YDR165W	YDR444W	YDL201W	# 0.90663
YOR252W	YMR115W	YDR491C	YBR144C	# 0.88543
YDR314C	YER162C	YEL037C	YML011C	# 0.95002
YOR165W	YDR366C	YLR317W	Q0110	# 0.91095
YHR113W	YCR001W	YGR050C	YGR224W	# 0.91338
YER067W	YBL001C	YKL221W	YOR221C	# 0.94984
YPR095C	YPL030W	YER031C	YML106W	# 0.94993
YPL195W	YGR261C	YJL024C	YBR288C	# 0.88248
YLR434C	YJL133W	YIL010W	YHR210C	# 0.89347
YOR194C	YER148W	YJL174W	YKL058W	# 0.93274
YGL097W	YOR185C	YJR074W	YLR293C	# 0.9422
YFR008W	YMR029C	YMR052W	YDR200C	# 0.88166
YML018C	YGR204W	YPL009C	YBR263W	# 0.96771
YLR005W	YPR056W	YER171W	YDR311W	# 0.92587
YIL147C	YJR074W	YHR206W	YDL235C	# 0.94442
YER122C	YDL226C	YBR164C	YDL192W	# 0.95175
YPL072W	YPL100W	YKL036C	YLL060C	YBL001C	# 0.94761
YFL051C	YKL026C	YMR154C	YNL316C	# 0.9289
YMR246W	YOR051C	YBR041W	YOR317W	# 0.95668
YJR003C	YLR411W	YOL030W	YJR055W	# 0.94301
YDR416W	YBR188C	YJR050W	YGR129W	YLL036C	YLR117C	YPR101W	YMR213W	# 0.92846
YBL046W	YNL201C	YDL021W	YDR075W	# 0.91215
YMR267W	YBR011C	YLR425W	YPL066W	# 0.9333
YKL009W	YNL110C	YDR496C	YPR016C	YGL111W	YMR290C	YDR060W	YNL061W	YHR052W	YOR272W	YOR206W	YFR001W	YLR449W	YNL002C	YGR103W	YMR049C	YKR081C	YLR002C	YOL077C	YLL008W	YDL031W	YPL211W	YHR088W	YER006W	YPL093W	YFL002C	YKL172W	# 0.97146
YNL001W	YKR084C	YLR287C-A	YLR456W	YPR050C	# 0.93788
YIL027C	YJR025C	YBR162W-A	YML108W	# 0.86308
YPL024W	YBR098W	YDR386W	YHR014W	# 0.94201
YDR076W	YER095W	YDR004W	YLR394W	# 0.92796
YNL139C	YHR167W	YNL253W	YML062C	YDL084W	YDR138W	# 0.91947
YCL029C	YLR045C	YPL269W	YER016W	# 0.94346
YMR228W	YDL044C	YOR348C	YFL036W	# 0.92917
YMR021C	YEL046C	YOL054W	YPR077C	YOR188W	YER065C	YJL222W	YKR054C	YMR176W	YDL070W	YER093C	YLR239C	YFR006W	YBL088C	# 0.96582
YDR393W	YOR246C	YBR250W	YHR009C	# 0.89601
YGL120C	YKR022C	YLR424W	YGL128C	# 0.95836
YKL007W	YER071C	YIR003W	YIL034C	# 0.93811
YMR022W	YLR450W	YOL013C	YLR207W	# 0.94295
YMR055C	YFR028C	YML064C	YJR053W	# 0.96059
YPL092W	YHL026C	YCR098C	YIR016W	# 0.91031
YNL311C	YHR115C	YNL116W	YKL001C	# 0.93593
YIL062C	YJR065C	YDL029W	YKL013C	YNR035C	YLR370C	YBR234C	# 0.9199
YMR316C-A	YDR387C	YDR134C	YOR334W	# 0.90529
YLR265C	YCR014C	YOR005C	YGL090W	# 0.92111
YBR136W	YML058W	YDL101C	YPL153C	YDR499W	# 0.95511
YMR089C	YGR132C	YGR231C	YER017C	# 0.90171
YDR280W	YHR069C	YOR001W	YOL021C	YOR076C	YHR081W	YGR095C	YGR195W	YOL142W	YGR158C	YNL232W	YCR035C	YDL111C	# 0.93153
YGR039W	YKL132C	YPR145W	YGR124W	YDR363W	YJR023C	# 0.92849
